# Supplementary material for: Culicoides hildebrandoi, a new species of the reticulatus species group from the Brazilian Amazon Region (Diptera, Ceratopogonidae)
Source: Zookeys. 2016 Mar 7;(571):105–11. doi: 10.3897/zookeys.571.7341 (PMC4829803; doi:10.3897/zookeys.571.7341)
Supplement: XML Treatment for Culicoides hildebrandoi [file zookeys.571.7341-treatment1.xml]

<!DOCTYPE tp:taxon-treatment
  PUBLIC "-//TaxonX//DTD Taxonomic Treatment Publishing DTD v0 20100105//EN" "tax-treatment-NSO.dtd">
<tp:taxon-treatment xmlns:tp="http://www.plazi.org/taxpub"><tp:treatment-meta><kwd-group><label>Taxon classification</label><kwd><named-content content-type="kingdom">Animalia</named-content></kwd><kwd><named-content content-type="order">Diptera</named-content></kwd><kwd><named-content content-type="family">Ceratopogonidae</named-content></kwd></kwd-group><mixed-citation publication-type="journal"><person-group><name><surname>Farias</surname><given-names>Emanuelle de Sousa</given-names></name><name><surname>Pereira Júnior</surname><given-names>Antonio Marques</given-names></name><name><surname>Felippe-Bauer</surname><given-names>Maria Luiza</given-names></name><name><surname>Pessoa</surname><given-names>Felipe Arley Costa</given-names></name><name><surname>Medeiros</surname><given-names>Jansen Fernandes</given-names></name><name><surname>Santarém</surname><given-names>Maria Clara Alves</given-names></name></person-group><article-title>
          <italic><tp:taxon-name><tp:taxon-name-part taxon-name-part-type="genus">Culicoides</tp:taxon-name-part> <tp:taxon-name-part taxon-name-part-type="species">hildebrandoi</tp:taxon-name-part></tp:taxon-name></italic>, a new species of the reticulatus species group from the Brazilian Amazon Region (<tp:taxon-name><tp:taxon-name-part taxon-name-part-type="order">Diptera</tp:taxon-name-part></tp:taxon-name>, <tp:taxon-name><tp:taxon-name-part taxon-name-part-type="family">Ceratopogonidae</tp:taxon-name-part></tp:taxon-name>)</article-title><source>Zookeys</source><day>7</day><month>3</month><year>2016</year><volume>2016</volume><issue>571</issue><fpage>105</fpage><lpage>111</lpage><pub-id pub-id-type="doi">10.3897/zookeys.571.7341</pub-id></mixed-citation></tp:treatment-meta><tp:nomenclature><tp:taxon-name>
            <tp:taxon-name-part taxon-name-part-type="genus">Culicoides</tp:taxon-name-part>
            <tp:taxon-name-part taxon-name-part-type="species">hildebrandoi</tp:taxon-name-part>
            <object-id xmlns:xlink="http://www.w3.org/1999/xlink" content-type="zoobank" xlink:type="simple">http://zoobank.org/78B8970A-218C-4CBC-8388-AA4B248A11A2</object-id>
          </tp:taxon-name><tp:taxon-status xmlns:xlink="http://www.w3.org/1999/xlink" xlink:type="simple">sp. n.</tp:taxon-status><xref ref-type="fig" rid="F1">Figs 1</xref><xref ref-type="fig" rid="F2">, 2</xref><xref ref-type="fig" rid="F3">, 3</xref></tp:nomenclature><tp:treatment-sec sec-type="Diagnosis"><title>Diagnosis.</title><p>Female: only species of <italic><tp:taxon-name><tp:taxon-name-part taxon-name-part-type="genus">Culicoides</tp:taxon-name-part></tp:taxon-name></italic> in the Neotropical Region with the following combination of features: 2<sup>nd</sup> radial cell in dark spot, r<sub>3</sub> with four sparsely distributed pale spots, r-m crossvein pale; hind femur with subapical pale band; scutum with two anterior submedian clover-leaf shaped spots; third palpal segment elongate, slightly swollen, cylindrical, without a sensory pit but with capitate sensilla scattered on the surface cuticle. Male: only species in the Neotropical Region with the following combination of features: tergite 9 with a posteromedial notch, parameres with slightly sinuous stem, swollen on mid-portion and without a ventral lobe and the basal arch of aedeagus extending 2/3 of total length.</p></tp:treatment-sec><tp:treatment-sec sec-type="Description"><title>Description.</title><p>
            <bold>Female</bold>. <italic>Head</italic> (Fig. <xref ref-type="fig" rid="F2">2d</xref>). Brown. Eyes bare, separated by distance equal to diameter of nearly one ommatidium (Fig. <xref ref-type="fig" rid="F2">2a</xref>). Antennal pedicel brown; flagellum pale brown, flagellomeres 1–8 pale on proximal ½; AR 0.90–1.00 (0.95, n = 8); sensilla coeloconica on flagellomeres 1, 6–8, two on 1, three on 6, three or four on 7 and four on 8. Palpus (Fig. <xref ref-type="fig" rid="F2">2b</xref>) brown; third segment elongate cylindrical, slightly swollen, without sensory pit, with sensilla scattered on surface; PR 3.30–3.90 (3.54, n = 12). Proboscis moderately long; P/H ratio 0.87–1.00 (0.95, n = 13); mandible (Fig. <xref ref-type="fig" rid="F2">2c</xref>) with 19–25 (22, n = 12) teeth.</p><p>
            <italic>Thorax</italic> (Fig. <xref ref-type="fig" rid="F2">2e</xref>). Dark brown, with prominent pattern of well-defined yellowish patches, humeral depression pale. Scutum with two anterior submedian clover-leaf shaped spots, two posterior submedian pale areas; lateral portion with anterior, posterior pale areas; prescutellar depressions pale; scutellum with yellowish lateral margins; postscutellum brown with pale median area. Wing (Fig. <xref ref-type="fig" rid="F1">1a</xref>) with contrasting pattern of pale and dark spots; distal ½ of 1<sup>st</sup>, all of 2<sup>nd</sup> radial cell in dark spot; pale spot over r-m extending from M<sub>1</sub> to just below radius; another pale spot from dorsal portion of radius to margin of costa; r<sub>3</sub> with four small separated pale spots: 1<sup>st</sup> rounded, between 2nd radial cell and M<sub>1</sub>; 2<sup>nd</sup> extending posterior to 2nd radial cell, abutting wing margin; 3<sup>rd</sup> ovoid, in mid portion of cell, larger than 2<sup>nd</sup> spot; 4<sup>th</sup> distal pale spot close to 3<sup>rd</sup> spot, extending to wing margin; m<sub>1</sub> with two pale spots, 1<sup>st</sup> small, ovoid, beyond fork of M<sub>1</sub> and M<sub>2</sub>, 2<sup>nd</sup> larger than 1<sup>st</sup>, not close to wing margin; m<sub>2</sub> with four pale spots: 1<sup>st</sup> proximal to CuA, 2<sup>nd</sup> and 3<sup>rd</sup> between medial and mediocubital forks, 4<sup>th</sup> larger, not reaching wing margin; cua<sub>1</sub> with a rounded pale spot in middle of cell; anal cell with faint basal sinuous pale area and one distal pale spot near mediocubital fork that is nearly subdivided, abutting wing margin; wing base with faint pale spot on M; apices of M<sub>1</sub>, M<sub>2</sub> and CuA<sub>1</sub> broadly pale; macrotrichia sparsely distributed on distal half of wing; wing length 1.10–1.30 (1.25, n = 13) mm, breadth 0.50–0.58 (0.56, n = 12) mm; CR 0.60–0.68 (0.65, n = 13). Halter stem pale, knob brown. Legs (Fig. <xref ref-type="fig" rid="F2">2g</xref>) <!--PageBreak--><!--PageBreak-->brown; femora with subapical, tibiae with subbasal pale bands; apex of hind tibia pale; hind tibial comb with four spines, that nearest spur longest.</p><p>
            <italic>Abdomen</italic>. Brown. Two subequal-size ovoid spermathecae (Fig. <xref ref-type="fig" rid="F2">2f</xref>), measuring 37.5–47.5 × 32.5–35.0 (n = 2) µm and 37.5–40.0 × 30.0–32.5 (n = 2) µm, slen<!--PageBreak-->der sclerotized necks with 7.5 µm; third slender, elongate rudimentary spermatheca, length 27.5–30.0 (n = 2) µm.</p><p>
            <bold>Male.</bold> Similar to female with usual sexual differences. Sensilla coeloconica on flagellomeres 1, 6-10, one on 1, 6-8, two on 9, three on 10; AR 0.80–0.87 (0.85, n = 4). PR 1.6–2.0 (1.78, n = 4). Wing with pattern of pale spots as in Fig. <xref ref-type="fig" rid="F1">1b</xref>, wing length 0.95–1.08 (1.00, n = 4), breadth 0.35–0.40 (0.38, n = 4); CR 0.62–0.64 (0.63, n = 4). Terminalia (Fig. <xref ref-type="fig" rid="F3">3a</xref>): Tergite 9 long, tapered slightly at mid length, distal portion broader with short conical apicolateral processes, with distinct posteromedial notch; sternite 9 with rounded posteromedian excavation. Gonocoxite twice as long as broad, ventral, dorsal roots slender, elongated, sclerotized; gonostylus tapering distally, distal portion curved, apex broader with beak-like tip. Parameres (Fig. <xref ref-type="fig" rid="F3">3b</xref>) separate, each one with heavily sclerotized basal knob; stem long, curved near base, slightly sinuous, swollen on mid portion without ventral lobe; apical portion tapered, elongate, abruptly bent without lateral fringe of spicules. Aedeagus (Fig. <xref ref-type="fig" rid="F3">3a</xref>) Y-shaped; basal arms heavily sclerotized; basal arch triangular, extending 2/3 of total length; distal portion moderately slender, apex rounded.</p><fig id="F1" position="float" orientation="portrait"><label>Figure 1.</label><caption><p>
          <italic><tp:taxon-name><tp:taxon-name-part taxon-name-part-type="genus">Culicoides</tp:taxon-name-part> <tp:taxon-name-part taxon-name-part-type="species">hildebrandoi</tp:taxon-name-part></tp:taxon-name></italic> sp. n. Wing. <bold>a</bold> Female <bold>b</bold> Male.</p></caption><graphic xmlns:xlink="http://www.w3.org/1999/xlink" xlink:href="zookeys-571-105-g001.jpg" position="float" orientation="portrait" xlink:type="simple" id="oo_80409.jpg"/></fig><fig id="F2" position="float" orientation="portrait"><label>Figure 2.</label><caption><p>
          <bold>a–g</bold> <italic><tp:taxon-name><tp:taxon-name-part taxon-name-part-type="genus">Culicoides</tp:taxon-name-part> <tp:taxon-name-part taxon-name-part-type="species">hildebrandoi</tp:taxon-name-part></tp:taxon-name></italic>, female sp. n. <bold>a</bold> Eye separation, anterior view <bold>b</bold> Palpal segment 3 <bold>c</bold> Mandibular teeth <bold>d</bold> Head, anterior view <bold>e</bold> Thorax, dorsal view <bold>f</bold> Spermathecae <bold>g</bold> Legs (right to left) fore-, mid- and hind.</p></caption><graphic xmlns:xlink="http://www.w3.org/1999/xlink" xlink:href="zookeys-571-105-g002.jpg" position="float" orientation="portrait" xlink:type="simple" id="oo_80410.jpg"/></fig><fig id="F3" position="float" orientation="portrait"><label>Figure 3.</label><caption><p>
          <italic><tp:taxon-name><tp:taxon-name-part taxon-name-part-type="genus">Culicoides</tp:taxon-name-part> <tp:taxon-name-part taxon-name-part-type="species">hildebrandoi</tp:taxon-name-part></tp:taxon-name></italic>, male terminalia sp. n. <bold>a</bold> Terminalia and aedeagus (parameres removed), ventral view <bold>b</bold> Parameres, ventral view.</p></caption><graphic xmlns:xlink="http://www.w3.org/1999/xlink" xlink:href="zookeys-571-105-g003.jpg" position="float" orientation="portrait" xlink:type="simple" id="oo_80411.jpg"/></fig></tp:treatment-sec><tp:treatment-sec sec-type="type material"><title>Type material.</title><p>Holotype female, labeled “Brazil, Rondônia, Porto Velho, Rancho Colorado Farm, <named-content xmlns:xlink="http://www.w3.org/1999/xlink" content-type="dwc:verbatimCoordinates" xlink:type="simple">08°42'3.7"S; 63°59'3.8"W</named-content>, 20.VIII.2014, CDC light trap, forest, Jansen F Medeiros col.” (<abbrev xmlns:xlink="http://www.w3.org/1999/xlink" content-type="institution" xlink:title="Ceratopogonidae Collection of Oswaldo Cruz Foundantion" xlink:type="simple">CCER</abbrev>). Allotype male labeled as for female (<abbrev xmlns:xlink="http://www.w3.org/1999/xlink" content-type="institution" xlink:title="Ceratopogonidae Collection of Oswaldo Cruz Foundantion" xlink:type="simple">CCER</abbrev>). Paratypes 12 females and three males: 11 females and three males same data as holotype (7 females, 2 males <abbrev xmlns:xlink="http://www.w3.org/1999/xlink" content-type="institution" xlink:title="Laboratório de Ecologia de Doenças Transmissíveis da Amazônia, Leônidas and Maria Deane Institute" xlink:type="simple">ILMD</abbrev>; 4 females, 1 male <abbrev xmlns:xlink="http://www.w3.org/1999/xlink" content-type="institution" xlink:title="Ceratopogonidae Collection of Oswaldo Cruz Foundantion" xlink:type="simple">CCER</abbrev>); 1 female, Brazil, Amazonas, Balbina, 08.V.1985, CDC light trap, E. Castellón &amp; S. Gomes col. (<abbrev xmlns:xlink="http://www.w3.org/1999/xlink" content-type="institution" xlink:title="Laboratório de Ecologia de Doenças Transmissíveis da Amazônia, Leônidas and Maria Deane Institute" xlink:type="simple">ILMD</abbrev>).</p></tp:treatment-sec><tp:treatment-sec sec-type="Distribution and bionomics"><title>Distribution and bionomics.</title><p>This is a forest species of the Amazon region of Brazil in the states of Amazonas and Rondônia.</p></tp:treatment-sec><tp:treatment-sec sec-type="Etymology"><title>Etymology.</title><p>This species is named in memory of the late Dr. Luiz Hildebrando Pereira da Silva, a parasitologist who dedicated many years to studying Tropical Diseases such as Malaria and Chagas Disease. During his long career, Dr. Hildebrando was director of the Pasteur Institute, France. In Brazil he was a Medical School Professor at the University of São Paulo and Federal University of Rondônia. He also created the Institute for Research of Tropical Pathologies in Rondônia and was pivotal for the implementation of Oswaldo Cruz Foundation in Rondônia.</p></tp:treatment-sec></tp:taxon-treatment>
